# Supplementary material for: Tissue-specific insulin signaling mediates female sexual attractiveness
Source: PLoS Genet. 2017 Aug 17;13(8):e1006935. doi: 10.1371/journal.pgen.1006935 (PMC5560536; doi:10.1371/journal.pgen.1006935)
Supplement: S1 File — (XLS) [file pgen.1006935.s008.xls]

## Sheet: raw &  %total
Numbers in the table denote relative abundance = % abundance (area under the curve) of each CHC relative to total aboundunce of all 28 measured CHCs
	peak 1	peak 2	peak 3	peak 4	peak 5	peak 6	peak 7	peak 8	peak 9	peak 10	peak 11	peak 12	peak 13	peak 14	peak 16	peak 17	peak 18	peak 19	peak 20	peak 21	peak 22	peak 23	peak 24	peak 25	peak 26	peak 27	peak 28	peak 29
Genotype	nC21	C22:0	7,11-TD	9-C23:1	7-T	5-C23:1	nC23	C24:0	9,13-C25:2	7,11-PD	9-P	7-P	5-C25:1	nC25	9,13-HD	7,11-HD	5,9-HD	7-H	5_H	nC27	NA1	9,13-ND	7,11-ND	29MeBr	5,9-ND	nC29	NA2	NA3
C204>W	0.590497	1.14563	0.194422	0.153005	1.29509	0.147514	3.8454	2.22238	0.10345	0.923802	3.99553	2.98365	0.37682	5.81429	0.272395	16.3459	7.02812	7.54849	0.552609	7.97522	0.54561	0.621848	25.6431	1.22492	1.30159	3.21082	3.20011	0.737826
C204>W	0.698426	1.35542	0.20232	0.143141	1.32436	0.145135	4.38908	2.55015	0.0953724	0.974264	3.76132	2.84903	0.389297	6.07089	0.270713	16.4057	6.17009	6.94043	0.56416	7.78032	0.434669	0.558699	26.2304	1.04092	1.18313	3.35573	3.22688	0.889927
C204>W	0.746765	1.3731	0.20964	0.140548	1.23353	0.13589	4.64513	2.59936	0.0925651	0.992132	3.56797	2.77927	0.39347	6.36024	0.206594	16.3474	5.82854	7.07077	0.565715	8.05955	0.496012	0.499845	26.0817	0.980829	1.17182	3.4063	3.14274	0.872614
C204>Pten-OX	0.700753	1.35818	0.225449	0.121749	1.23716	0.128651	4.79786	2.59775	0.1262	1.07445	3.28578	2.26992	0.253192	6.61231	0.28876	17.6899	6.12179	5.41656	0.503486	7.96307	0.496125	0.407683	27.9871	0.956151	0.923438	2.96582	2.66049	0.83021
C204>Pten-OX	0.685441	1.38731	0.217247	0.1282	1.31465	0.156508	4.5979	2.68157	0.115576	1.0118	3.37704	2.40435	0.276347	6.32844	0.286097	16.5477	6.20914	5.88521	0.553839	8.14832	0.477632	0.427945	27.8149	1.04527	1.05956	3.05165	2.93998	0.870299
C204>Pten-OX	0.674356	1.36037	0.233815	0.132858	1.34752	0.158504	4.76262	2.67804	0.129631	1.07053	3.60816	2.42507	0.283259	6.49131	0.253489	17.5581	5.91182	5.30068	0.481595	7.63617	0.470674	0.537219	28.0237	0.935712	0.935053	2.96209	2.81475	0.822918
C204>InR-OX	0.751769	1.48115	0.225332	0.123541	1.06941	0.100159	4.46204	2.65075	0.0969801	1.19516	3.69438	2.61828	0.426189	6.59048	0.293684	19.4439	5.80816	6.60377	0.487914	7.19409	0.525107	0.388757	25.5022	0.800377	0.89366	2.88683	2.76414	0.921753
C204>InR-OX	0.760728	1.44902	0.208901	0.115592	0.975441	0.099711	4.28218	2.73544	0.0858896	1.04748	3.41532	2.21757	0.372639	6.7166	0.285583	17.8793	5.97743	6.36769	0.46725	7.95429	0.393796	0.615252	26.4767	0.936888	0.966219	3.05789	3.18708	0.95215
C204>InR-OX	0.677183	1.30516	0.222271	0.118121	1.0033	0.107638	3.91593	2.45983	0.133854	1.04451	3.33151	2.41885	0.434247	6.09589	0.275473	17.8008	6.3431	7.60762	0.574241	7.05068	0.418409	0.531401	27.2055	0.993966	1.14782	2.79801	3.12845	0.856204
Nos>W	1.41257	2.71546	0.201925	0.0920835	0.504961	0.0294595	5.88084	5.129	0.0665836	0.797904	2.00714	1.63597	0.339294	9.61567	0.224724	13.2991	5.12094	8.19191	0.595875	10.7198	0.531809	0.300491	21.2684	0.820716	1.0083	3.99018	1.9222	1.57666
Nos>W	1.33044	2.62018	0.284325	0.0802206	0.582763	0.0422748	5.98973	4.83553	0.07746	0.837062	1.87352	1.71933	0.349075	8.70606	0.179432	14.1585	4.74994	7.59445	0.650509	10.348	0.455416	0.289338	22.8891	0.740944	0.995325	3.97217	2.10661	1.54225
Nos>W	1.13096	2.07502	0.292541	0.06357	0.427185	0.0246367	4.72049	3.89144	0.0927739	0.776653	1.40025	1.30599	0.288001	8.3787	0.184123	14.6189	5.01101	7.81265	0.741884	11.6221	0.451422	0.26532	25.0653	0.813505	1.2433	3.78764	2.26251	1.25219
Nos>Pten-OX	1.24401	2.17491	0.330689	0.11503	0.866878	0.090636	5.35407	4.11162	0.101639	0.938897	3.1697	2.39808	0.501726	7.27237	0.274316	15.4217	5.66313	8.95933	0.661283	7.27369	0.419151	0.375719	24.3138	0.854891	1.00684	2.93898	1.91806	1.24885
Nos>Pten-OX	1.45788	2.66236	0.249219	0.104797	0.637769	0.042798	6.3639	5.03935	0.0759836	0.847828	2.41263	1.96774	0.483274	9.6051	0.176011	13.4752	4.4837	7.67668	0.624248	10.2944	0.477177	0.252657	21.6763	0.659591	0.868998	3.83704	1.95278	1.5946
Nos>Pten-OX	1.58571	2.9098	0.231569	0.115452	0.658712	0.0485647	6.47507	5.42945	0.0701162	0.821615	2.22618	1.83599	0.472289	9.07145	0.146947	13.2259	4.33384	7.29422	0.648822	9.9023	0.442171	0.242133	22.2765	0.682422	0.893293	4.07462	2.10544	1.77945
Nos>InR-OX	1.34285	2.49403	0.358629	0.1347	0.902748	0.0887722	6.22222	4.46845	0.103128	1.2116	2.61613	2.68786	0.456644	8.7725	0.257013	18.3357	4.00534	7.12262	0.559843	8.88379	0.431341	0.270249	20.7542	0.538162	0.723401	3.21488	1.55873	1.48441
Nos>InR-OX	1.36737	2.5205	0.32833	0.117928	0.84047	0.0893363	6.32145	4.60731	0.0873793	1.048	2.5413	2.56058	0.473543	8.96534	0.229432	16.6212	3.89827	7.12439	0.542134	9.81253	0.444252	0.255106	20.9054	0.565516	0.74776	3.63903	1.81946	1.52675
Nos>InR-OX	1.40671	2.5641	0.364359	0.0968824	0.818884	0.131927	6.46782	4.70494	0.0832281	0.955835	2.31323	2.28242	0.460277	9.12644	0.176929	15.541	4.01129	7.7141	0.575378	9.56506	0.462418	0.247893	21.6451	0.692639	0.818931	3.55528	1.68638	1.5306
ovoD, T5-Pten-OX, RU-	1.38677	1.84176	1.29012	0.44428	4.30668	0.586909	8.30907	2.8777	0.254242	6.08884	5.05714	7.58555	0.865412	5.57334	0.153833	35.7245	1.87387	2.89235	0.320867	2.90705	0.142866	0.110821	6.17453	0.251045	0.188482	1.50669	0.269808	1.01546
ovoD, T5-Pten-OX, RU-	1.27725	1.70184	1.11888	0.383266	4.02977	0.531456	8.80682	2.80119	0.20616	5.37195	4.69041	7.34964	0.839373	6.28501	0.137126	35.2752	1.78608	3.08429	0.314632	3.19276	0.168263	0.108786	7.38581	0.211055	0.201889	1.40833	0.426739	0.906013
ovoD, T5-Pten-OX, RU-	1.37343	1.82622	1.23951	0.426654	4.39234	0.59664	8.37166	2.88832	0.225618	5.85471	4.98719	7.739	0.83031	5.62983	0.123949	35.7134	1.77256	2.9023	0.280621	2.9054	0.152425	0.0847745	6.49751	0.200351	0.177806	1.48343	0.30149	1.02257
ovoD, T5-Pten-OX, RU+	1.55325	2.12466	1.20544	0.431189	3.47092	0.441518	8.92901	3.46687	0.214838	5.44301	4.73244	6.24432	0.709018	6.47127	0.178708	35.1463	1.88509	2.67071	0.282689	3.39107	0.159961	0.122731	6.90869	0.272231	0.204492	1.78249	0.350203	1.20689
ovoD, T5-Pten-OX, RU+	1.64191	2.14983	1.24104	0.420226	3.5173	0.446038	9.61124	3.48916	0.216451	5.58107	4.44496	6.04628	0.672112	6.73793	0.129572	34.7046	1.81462	2.50909	0.276661	3.51928	0.174508	0.112871	6.71656	0.247581	0.205839	1.81804	0.318409	1.23678
ovoD, T5-Pten-OX, RU+	1.70059	2.26573	1.3426	0.450288	3.76024	0.518054	9.29972	3.54731	0.21681	5.84456	4.63701	6.27063	0.699296	6.36828	0.129598	34.7994	1.75605	2.38539	0.261659	3.41048	0.175073	0.0534229	6.28476	0.201548	0.156314	1.79585	0.31904	1.35034
W, T5-Pten-OX, RU-	1.72997	2.57867	0.782923	0.22515	1.9515	0.193677	9.53301	4.45526	0.164792	2.5382	2.7619	2.98084	0.460586	8.5412	0.120908	22.0959	2.62492	4.44695	0.460138	6.02511	0.129571	0.150161	18.6685	0.411765	0.507728	2.61472	1.2815	1.5644
W, T5-Pten-OX, RU-	1.91809	2.89373	0.80289	0.220486	1.95457	0.186513	9.6783	4.84705	0.159339	2.51196	2.77575	3.06455	0.467553	8.67885	0.137738	21.1878	2.37266	4.14151	0.40752	6.14509	0.128643	0.213941	17.9671	0.482334	0.549334	2.97567	1.32884	1.80221
W, T5-Pten-OX, RU-	1.84599	2.7789	0.784772	0.224308	1.92381	0.172042	9.66135	4.58821	0.141077	2.5102	2.8621	2.9452	0.448494	8.49415	0.133616	21.8583	2.59813	4.24802	0.439516	6.08233	0.136839	0.104287	18.4138	0.38609	0.47722	2.74045	1.35096	1.64975
W, T5-Pten-OX, RU+	1.71511	2.55746	0.843741	0.231808	1.68137	0.197913	9.74914	4.27154	0.192359	2.6664	2.76577	2.60334	0.350857	8.50137	0.144522	23.5809	2.55976	3.49038	0.388715	6.14769	0.130945	0.206337	18.7347	0.478173	0.464365	2.59047	1.23172	1.52309
W, T5-Pten-OX, RU+	1.69138	2.66811	0.977358	0.268533	1.8975	0.197728	9.89886	4.416	0.212411	2.92527	2.95339	2.87501	0.366152	8.07387	0.146508	24.0693	2.4829	3.22741	0.350628	5.74549	0.169208	0.212961	17.9533	0.407198	0.432408	2.64812	1.15436	1.57866
W, T5-Pten-OX, RU+	1.74698	2.63593	0.97463	0.2448	1.87683	0.201481	8.99255	4.37846	0.206994	3.04809	3.16412	3.03677	0.41508	7.73777	0.150989	24.5729	2.4897	3.38174	0.351059	5.53867	0.1538	0.206027	18.0502	0.411558	0.431722	2.63921	1.25595	1.706
OvoD,Yolk-Pten-OX	1.88371	2.8969	0.682451	0.435901	1.86895	0.167912	7.89679	4.89718	0.282013	3.12499	5.0848	4.45678	0.508768	7.05067	0.294581	31.8541	2.7067	2.81064	0.242227	4.66703	0.190244	0.282386	9.44888	0.410129	0.327369	2.79653	0.777819	1.95359
OvoD,Yolk-Pten-OX	1.91297	2.98466	0.664564	0.413292	1.84581	0.197561	8.2756	5.02907	0.274185	3.18482	5.05582	4.24095	0.508081	7.60884	0.253546	30.4727	2.57902	2.79269	0.200075	4.87846	0.157033	0.274553	9.87797	0.399587	0.308467	2.89514	0.761002	1.95354
OvoD,Yolk-Pten-OX	2.04247	3.1321	0.59958	0.359503	1.72089	0.151126	8.5271	5.18578	0.259343	2.85867	4.76482	4.04451	0.449986	7.92775	0.236576	29.1018	2.45466	2.83118	0.18449	5.37632	0.172006	0.271564	10.6163	0.426589	0.318249	3.05215	0.933149	2.00136
OvoD,UAS-Pten-OX	2.01048	3.28657	0.576116	0.333482	1.79728	0.170583	9.23094	5.66498	0.201969	2.4876	4.82733	3.68102	0.45525	8.66395	0.201936	24.6096	2.65993	3.28779	0.199205	5.74825	0.158274	0.258249	12.5644	0.441881	0.347838	3.13318	0.969721	2.03226
OvoD,UAS-Pten-OX	2.07359	3.38019	0.620576	0.422661	2.00708	0.194984	9.06832	5.70204	0.236219	2.63671	4.94843	3.96169	0.511887	8.01563	0.213506	24.7455	2.67578	3.30019	0.215702	5.46222	0.1486	0.267371	12.0895	0.451658	0.367107	3.19737	0.9866	2.09891
OvoD,UAS-Pten-OX	1.98838	3.27533	0.597652	0.370794	1.86552	0.17056	9.38215	5.58793	0.199735	2.61904	4.59197	3.71292	0.501628	8.68011	0.187822	24.8899	2.71106	3.46314	0.224891	5.67719	0.193794	0.141344	12.293	0.401419	0.310329	3.04463	0.903603	2.01409
W(tf),Yolk-Pten-OX	2.50654	4.24211	0.414877	0.227383	1.11538	0.0842136	9.52089	7.35136	0.160435	1.83486	2.63514	1.79175	0.333874	9.72166	0.167906	16.8377	2.36703	2.97656	0.190642	8.02072	0.133547	0.154293	16.6463	0.429016	0.410068	4.57923	2.11486	3.03164
W(tf),Yolk-Pten-OX	2.44604	4.05729	0.507889	0.25581	1.37931	0.113856	9.08351	6.82381	0.221855	2.18139	3.16986	2.23644	0.34183	8.6131	0.207436	19.6083	2.42392	2.86622	0.180395	6.95611	0.135377	0.322778	15.8208	0.500146	0.44764	4.29412	1.96737	2.83746
W(tf),Yolk-Pten-OX	2.57224	4.12352	0.568561	0.32521	1.44089	0.144071	9.0602	6.87535	0.200582	2.19157	3.04095	2.22366	0.359347	8.58572	0.18835	19.0083	2.5318	3.11303	0.197319	6.89648	0.149756	0.30922	15.9687	0.502816	0.472393	4.31354	1.74681	2.8896
W(tf),UAS-Pten-OX	1.74171	2.81562	0.429286	0.218563	1.41945	0.0894461	7.93238	4.83002	0.180668	1.53705	3.46129	2.36479	0.375196	7.98175	0.218365	17.2331	3.94973	5.33073	0.330778	6.91444	0.170278	0.35821	21.8616	0.550554	0.634811	3.3134	1.97574	1.78105
W(tf),UAS-Pten-OX	2.04036	3.23622	0.449868	0.2056	1.29748	0.108969	8.18922	5.57173	0.157193	1.70709	3.15963	2.19932	0.437731	8.47816	0.200871	17.8105	3.73689	4.6888	0.349369	6.99471	0.158405	0.335417	19.5572	0.598795	0.55115	3.67368	1.79528	2.3104
W(tf),UAS-Pten-OX	2.45713	3.88244	0.418606	0.233411	1.09797	0.0824688	8.73849	6.71969	0.176668	1.52367	3.05045	1.68358	0.277954	9.49538	0.222567	15.1993	3.52055	3.90015	0.239185	7.75399	0.159312	0.382071	19.1414	0.640444	0.548981	4.21641	1.69229	2.54541
ovoD, T5-InR-OX, RU-	2.13913	3.28489	1.26129	0.622614	2.46011	0.309025	10.493	5.09693	0.226693	4.9489	3.74037	4.05985	0.382739	7.36407	0.146983	30.9947	1.93571	1.53049	0.269228	5.23037	0.441731	0.0683206	7.14625	0.275161	0.176446	2.84329	0.52088	2.03082
ovoD, T5-InR-OX, RU-	1.95156	2.97875	1.31035	0.607761	2.52635	0.319147	10.6127	4.6842	0.236383	5.18274	3.74248	4.05072	0.367021	7.19528	0.141067	32.3568	1.87092	1.46897	0.256655	5.0323	0.378596	0.0663945	7.3243	0.24717	0.162855	2.60828	0.454936	1.86526
ovoD, T5-InR-OX, RU-	1.89213	2.87817	1.33792	0.691795	2.54843	0.36271	10.0363	4.49323	0.243147	5.04347	3.93513	4.06414	0.361376	6.78544	0.18624	32.6122	2.04959	1.68808	0.261552	4.786	0.457076	0.075274	7.95228	0.263491	0.178813	2.54197	0.49806	1.77604
ovoD, T5-InR-OX, RU+	2.08717	3.23687	1.39736	0.761594	3.5911	0.571547	10.8179	4.9513	0.193899	5.27394	3.76424	5.38637	0.536529	7.02959	0.129476	28.8343	1.82701	1.88528	0.337087	4.85912	0.351105	0.0479495	6.44269	0.241654	0.17115	2.73062	0.470716	2.07238
ovoD, T5-InR-OX, RU+	1.90425	2.96775	1.14937	0.679018	3.31863	0.422047	10.3236	4.62054	0.198934	5.0365	3.91301	5.52362	0.549998	7.01631	0.149996	29.7158	2.03624	2.22777	0.37796	4.75535	0.442878	0.0543753	7.22506	0.260035	0.193707	2.57008	0.493954	1.87325
ovoD, T5-InR-OX, RU+	2.01549	3.13041	1.26034	0.757408	3.44686	0.526104	11.1659	4.77186	0.181059	5.24964	3.75828	5.24504	0.576869	7.18165	0.0952671	29.1516	1.93882	1.94998	0.33927	4.73128	0.465367	0.0498696	6.68381	0.245369	0.185426	2.52956	0.500701	1.86674
W, T5-InR-OX, RU-	2.02371	3.32333	0.898347	0.37149	1.36525	0.109758	10.0994	5.43859	0.214651	2.79941	2.70955	2.09486	0.228965	8.41266	0.174986	22.7523	2.56671	2.18949	0.284612	7.1289	0.437393	0.122138	16.7545	0.380706	0.339511	3.34996	1.2681	2.16076
W, T5-InR-OX, RU-	1.89513	3.07855	0.997851	0.429813	1.43171	0.156219	10.4051	4.91219	0.206831	2.6892	2.55204	1.97002	0.228123	8.02991	0.181267	22.1586	2.76458	2.26729	0.329413	7.30373	0.556039	0.11461	17.7741	0.374589	0.353943	3.43106	1.50109	1.907
W, T5-InR-OX, RU-	1.93841	3.16026	1.09716	0.49919	1.66277	0.216157	10.2946	4.97966	0.228282	3.02506	2.92393	2.28101	0.251736	7.5165	0.179	22.9805	2.55416	2.08959	0.302816	6.60606	0.535023	0.168807	17.0204	0.473718	0.366099	3.22725	1.49232	1.92958
W, T5-InR-OX, RU+	1.91998	3.25343	0.845999	0.361135	1.37645	0.155381	9.48475	5.48201	0.165761	2.17737	2.66044	2.15866	0.305504	8.41672	0.16386	20.7884	3.00828	3.36973	0.355729	7.1587	0.45679	0.132193	18.0777	0.38087	0.422432	3.46906	1.38615	2.06654
W, T5-InR-OX, RU+	1.92346	3.24693	0.785899	0.354661	1.33779	0.100811	9.23531	5.37024	0.199026	2.51436	2.84514	2.25328	0.306494	8.05719	0.199825	22.1	2.92681	3.03041	0.353923	6.82923	0.52026	0.129762	17.6787	0.368231	0.405583	3.4225	1.46326	2.04095
W, T5-InR-OX, RU+	1.95192	3.38403	0.773122	0.289111	1.21326	0.0885693	9.31165	5.69037	0.174531	2.33405	2.4445	2.11657	0.277652	8.48071	0.175719	20.8681	2.70437	2.83287	0.321207	7.61398	0.371246	0.122894	17.7437	0.401332	0.393303	3.88876	1.65994	2.3726
Yolk>Pten-OX	2.76072	4.5041	0.384846	0.244281	0.86203	0.041283	9.26317	7.65178	0.128632	1.76539	1.82576	1.42777	0.314836	10.1428	0.161168	18.8187	2.49936	2.88354	0.156534	8.41371	0.398151	0.142305	14.3025	0.401511	0.354966	4.83339	1.94548	3.37125
Yolk>Pten-OX	2.72549	4.39892	0.273107	0.243648	0.94361	0.0626844	8.47998	7.37524	0.097557	1.71378	1.84723	1.61881	0.347698	10.1082	0.224586	18.6538	2.81174	3.72941	0.199175	8.22045	0.445463	0.144821	14.33	0.402206	0.403302	4.67939	2.21549	3.30413
Yolk>Pten-OX	3.24687	5.23882	0.436523	0.176537	0.841828	0.0785199	9.72081	8.81588	0.135274	1.54286	1.38127	1.24123	0.298844	12.0178	0.141303	15.243	2.26387	3.29693	0.176887	9.60061	0.474722	0.111194	11.4305	0.443391	0.352656	5.44624	1.82185	4.02381
Yolk>Pten-OX	3.56924	5.71421	0.267338	0.334506	0.847975	0.101045	10.0075	9.36826	0.138258	1.51285	1.47432	1.36461	0.319044	11.7615	0.136369	14.6892	2.15036	3.07755	0.12825	9.30623	0.499865	0.108838	10.633	0.627742	0.286851	5.75797	1.5449	4.2721
W>Pten-OX	1.44784	2.52707	0.611903	0.353215	1.90229	0.164913	6.0355	4.33269	0.198366	2.02565	3.77472	2.80413	0.523373	6.22204	0.368219	21.7831	5.22291	6.24244	0.483493	4.8453	0.59149	0.263609	20.1816	0.52245	0.604557	2.87938	1.28469	1.80302
W>Pten-OX	1.74818	2.91438	0.578751	0.397675	1.83714	0.164511	6.64743	4.87007	0.196402	2.04245	3.52706	2.57988	0.485031	6.90483	0.358579	20.7617	4.86336	5.6363	0.456065	5.46181	0.607561	0.240379	19.2719	0.484858	0.566476	3.04251	1.34753	2.00717
W>Pten-OX	1.66406	2.76031	0.527269	0.305074	1.72587	0.097946	6.02024	4.67025	0.197156	2.03113	3.64039	2.64486	0.501952	6.56623	0.36032	21.5071	5.13485	5.93138	0.456831	5.12397	0.569066	0.254838	19.9899	0.520012	0.588603	2.94258	1.31745	1.95028
Yolk>InR-OX	0.419446	0.365834	0.5517	0.325891	1.5604	0.107866	3.99039	0.773367	0.241972	2.32349	4.36744	2.91831	0.39606	4.68266	0.469059	29.636	6.25243	6.53901	0.398662	3.38799	0.155305	0.416885	26.8252	0.460757	0.52096	0.408803	1.41859	0.0854675
Yolk>InR-OX	0.475131	0.40858	0.624696	0.363995	1.71906	0.127534	4.20518	0.919562	0.31411	2.40608	4.50061	3.16092	0.443006	4.1738	0.439474	30.0515	5.95024	6.536	0.423427	2.96419	0.153376	0.387281	26.4771	0.426813	0.517115	0.385973	1.35635	0.0889237
Yolk>InR-OX	0.513664	0.457124	0.596501	0.376566	1.77961	0.127076	4.45749	0.919985	0.28839	2.35153	4.83313	3.32901	0.431917	4.26611	0.491258	29.117	5.87398	6.41243	0.378991	3.36845	0.192083	0.435722	25.7639	0.428144	0.524293	0.569403	1.60524	0.110954
W>InR-OX	0.768024	0.539079	0.611399	0.282018	1.77401	0.13955	6.46291	0.91251	0.177883	2.41516	3.85612	2.92656	0.462832	6.02677	0.248764	27.4919	3.97738	5.37011	0.387269	4.79514	0.144705	0.213961	25.9773	0.329768	0.463989	0.888679	2.20457	0.151626
W>InR-OX	0.987014	0.67266	0.781065	0.389989	2.18752	0.196065	6.95113	1.08469	0.228261	2.8839	4.24682	3.34031	0.479204	4.96494	0.232709	27.8133	3.66309	5.00476	0.346477	3.96737	0.121346	0.195684	25.2893	0.321672	0.450799	0.8578	2.16227	0.179851
W>InR-OX	0.773219	0.456393	0.662519	0.302047	1.86951	0.137046	5.72819	0.839598	0.178093	2.43787	4.03692	3.06879	0.471189	5.45851	0.24771	26.9409	4.1941	6.06834	0.390634	4.35127	0.134729	0.241565	26.9725	0.342342	0.541139	0.902044	2.09661	0.156285
gsOE>InR-OX, RU-	1.02157	1.21255	1.08181	0.398833	1.99815	0.245432	9.59875	1.94134	0.199079	4.09393	3.68506	2.83349	0.4254	5.87738	0.290172	31.0361	2.59088	2.57021	0.218924	3.61119	0.23274	0.195636	21.8263	0.327038	0.318287	0.615114	1.44244	0.112207
gsOE>InR-OX, RU-	1.08861	1.23981	1.03926	0.396113	2.00576	0.33967	9.66784	1.92717	0.193538	4.0615	3.70716	2.90209	0.404495	5.98727	0.245176	30.5937	2.75446	2.94834	0.229988	3.28354	0.222393	0.313332	21.8352	0.51017	0.354731	0.462721	1.17291	0.113057
gsOE>InR-OX, RU-	0.958886	1.17243	0.906869	0.340983	1.78671	0.209103	9.4514	1.96777	0.199809	3.85714	3.68479	2.70804	0.387439	6.45058	0.146783	30.4541	2.72153	2.81231	0.21176	3.65162	0.23965	0.275657	22.7134	0.337692	0.343404	0.544293	1.33958	0.126272
gsOE>InR-OX, RU+	0.884226	1.45894	1.06495	0.42311	1.77713	0.202293	8.24724	2.30562	0.236531	3.87287	3.97798	2.45466	0.334794	5.40019	0.168839	31.205	3.34761	2.82319	0.285688	2.92187	0.177553	0.152539	23.811	0.38561	0.357483	0.413352	1.22531	0.0843865
gsOE>InR-OX, RU+	0.936116	1.66168	1.05533	0.427293	1.76186	0.254472	8.99832	2.69092	0.248602	4.03405	4.1293	2.39071	0.303833	5.81626	0.183202	31.6333	2.91728	2.36707	0.18835	3.06159	0.239327	0.149669	22.1063	0.439492	0.301047	0.446311	1.15503	0.103286
gsOE>InR-OX, RU+	0.656777	1.18856	1.11281	0.363814	1.55106	0.20749	7.85403	2.0187	0.251744	4.40945	3.90289	2.12517	0.349393	5.62348	0.207913	34.1576	3.29615	2.23718	0.305718	3.23964	0.171802	0.145919	22.3151	0.318391	0.268821	0.396384	1.24548	0.0785623
gsOE>Pten-OX, RU-	0.688326	0.851599	1.0355	0.403531	2.23966	0.270116	9.0735	1.28791	0.249311	4.326	4.21839	3.08351	0.507171	5.64566	0.18378	31.3864	2.77979	3.0269	0.303938	3.51922	0.170048	0.125919	21.7815	0.256538	0.279196	0.601445	1.62049	0.0846414
gsOE>Pten-OX, RU-	0.583348	0.80078	0.975116	0.368336	2.10673	0.299561	8.16563	1.30449	0.234903	3.97601	4.00415	3.03531	0.525934	5.53182	0.168567	31.2718	2.87285	3.56487	0.32622	3.40091	0.147098	0.121832	23.2144	0.341472	0.292482	0.575616	1.71554	0.0741597
gsOE>Pten-OX, RU-	0.775186	1.00667	1.06814	0.411916	2.28223	0.290002	8.79596	1.48391	0.239124	4.67987	4.19618	3.09036	0.520341	4.97189	0.160571	32.5078	2.55466	2.66511	0.301812	3.08264	0.159742	0.109277	21.6467	0.267868	0.29078	0.599191	1.75359	0.0884216
gsOE>Pten-OX, RU+	0.848331	1.06683	1.02453	0.387384	2.12332	0.331388	10.3214	1.36683	0.309919	4.33829	3.746	2.66034	0.426252	5.04042	0.183543	30.7906	2.5234	2.17485	0.19197	4.13437	0.157445	0.157474	21.5407	0.383129	0.249561	1.00537	2.38318	0.133125
gsOE>Pten-OX, RU+	0.859876	0.944659	0.960695	0.3625	2.32986	0.330546	10.1033	1.24731	0.253564	4.19534	3.97407	3.0922	0.52023	4.9819	0.166568	31.1003	2.36789	2.63835	0.204111	3.56312	0.192934	0.130916	21.6686	0.312314	0.229794	0.846938	2.2932	0.12893
gsOE>Pten-OX, RU+	0.689459	0.874496	0.964374	0.381314	2.32752	0.303071	9.56233	1.24501	0.262209	4.2343	3.90894	3.16156	0.5244	4.68914	0.169783	30.5679	2.45523	2.77677	0.278718	3.70576	0.170394	0.12015	22.4726	0.265405	0.234899	0.980221	2.55846	0.115625

## Sheet: chcIstd
	STND		nC21	C22:0	7,11-TD	9-C23:1	7-T	5-C23:1	nC23	C24:0	9,13-C25:2	7,11-PD	9-P	7-P	5-C25:1	nC25	9,13-HD	7,11-HD	5,9-HD	7-H	5_H	nC27		9,13-ND	7,11-ND	29MeBr	5,9-ND	nC29			std/100
	peak 15	sample	peak 1	peak 2	peak 3	peak 4	peak 5	peak 6	peak 7	peak 8	peak 9	peak 10	peak 11	peak 12	peak 13	peak 14	peak 16	peak 17	peak 18	peak 19	peak 20	peak 21	peak 22	peak 23	peak 24	peak 25	peak 26	peak 27	peak 28	peak 29	peak16/100
C:\Chem32\1\DATA\Tatyana\Tatyana2015_2\Tatyana2015_2\061F3101.D	181.367	3	70.2902	49.632	18.9757	12.8225	28.2463	3.44909	112.608	1078.96	6.6916	45.6523	41.1002	37.9307	6.33473	93.3431	4.54515	317.791	33.3754	37.343	3.26148	61.2502	6.4541	3.13384	191.32	8.20034	9.62722	18.1654	11.3351	9.2324	18136.7	0.387559	0.273656	0.104626	0.0706993	0.155741	0.0190172	0.620887	5.94907	0.0368955	0.251713	0.226614	0.209139	0.0349278	0.514666	0.0250606	1.7522	0.184022	0.205898
C:\Chem32\1\DATA\Tatyana\Tatyana2015_2\Tatyana2015_2\059F3001.D	186.297	4	44.7064	32.7182	15.9369	8.23463	24.7089	3.22538	100.712	595.208	5.87427	48.7867	46.0501	38.3557	6.88557	93.1481	6.01222	383.21	41.5985	46.4444	3.89944	60.0956	6.52939	5.40891	229.383	9.06605	8.85321	16.0839	11.5262	13.6723	18629.7	0.239974	0.175624	0.0855454	0.0442016	0.132631	0.0173131	0.540597	3.19494	0.0315317	0.261876	0.247186	0.205884	0.0369601	0.499998	0.0322722	2.05698	0.223291	0.249303
C:\Chem32\1\DATA\Tatyana\Tatyana2015_2\Tatyana2015_2\057F2901.D	155.12	5	49.2336	35.2839	14.5571	9.32714	22.2766	2.73596	86.0054	752.358	5.18197	39.5678	32.1413	26.5354	4.42675	70.3654	3.99643	261.691	23.5861	25.1484	2.16068	43.0376	4.75742	3.51429	140.299	7.24918	7.92705	14.8824	7.28028	14.6557	15512	0.31739	0.227462	0.0938442	0.0601284	0.143608	0.0176376	0.554443	4.85016	0.0334061	0.255078	0.207202	0.171063	0.0285375	0.453618	0.0257634	1.68702	0.15205	0.162122
C:\Chem32\1\DATA\Tatyana\Tatyana2015_2\Tatyana2015_2\055F2801.D	136.161	6	43.0296	31.442	13.708	7.78508	20.0109	2.34039	84.9408	627.236	5.24137	36.9505	32.2559	27.4658	4.40804	66.1218	3.4595	259.374	23.2126	25.9303	2.21282	41.7808	3.17659	3.32961	147.994	6.06687	7.00897	11.2057	8.55348	11.0828	13616.1	0.316021	0.230918	0.100675	0.0571757	0.146966	0.0171884	0.623828	4.60659	0.038494	0.271375	0.236896	0.201716	0.0323738	0.485616	0.0254075	1.90491	0.17048	0.190439
C:\Chem32\1\DATA\Tatyana\Tatyana2015_2\Tatyana2015_2\053F2701.D	157.042	7	25.9712	27.6252	20.7835	9.00535	36.4681	4.40616	150.788	33.2077	7.7888	66.0923	72.8634	59.5281	10.8132	149.705	9.89925	614.095	66.6723	74.0481	7.4481	110.755	11.1142	6.71186	400.517	6.0344	11.1599	22.0162	24.546	10.4534	15704.2	0.165377	0.175909	0.132343	0.0573434	0.232218	0.0280571	0.960175	0.211457	0.0495968	0.420856	0.463972	0.379057	0.0688552	0.95328	0.0630355	3.91037	0.42455	0.471516
C:\Chem32\1\DATA\Tatyana\Tatyana2015_2\Tatyana2015_2\051F2601.D	173.303	8	52.9023	54.4583	18.8685	12.314	25.2344	2.98843	102.889	1109.53	7.1008	45.2531	34.8289	30.0595	5.20038	89.2443	4.92658	265.896	24.6871	27.5171	1.25199	58.0793	4.23958	3.16602	139.937	9.10776	10.4663	21.349	8.01012	14.6568	17330.3	0.305259	0.314238	0.108876	0.0710547	0.145609	0.017244	0.593695	6.40228	0.0409734	0.261121	0.200971	0.173451	0.0300075	0.514961	0.0284276	1.53428	0.142451	0.15878
C:\Chem32\1\DATA\Tatyana\Tatyana2015_2\Tatyana2015_2\049F2501.D	142.225	9	12.6927	10.6998	9.93146	4.12214	18.4581	2.28433	71.3552	150.738	3.23717	35.3321	36.2639	29.4054	4.29026	55.2212	3.54588	310.2	29.9843	31.0791	2.84981	34.9887	3.22794	1.46662	179.38	2.09784	3.19897	5.38315	8.96498	6.19702	14222.5	0.0892439	0.0752321	0.0698295	0.0289833	0.129782	0.0160615	0.501708	1.05986	0.022761	0.248425	0.254976	0.206753	0.0301654	0.388268	0.0249315	2.18106	0.210824	0.218521
C:\Chem32\1\DATA\Tatyana\Tatyana2015_2\Tatyana2015_2\047F2401.D	249.222	10	140.838	107.044	27.7551	21.6024	39.2707	2.68748	180.018	2311.05	9.54283	67.5614	54.0357	51.9466	9.41061	201.522	6.87109	384.336	44.1336	53.4571	3.23586	150.096	10.5542	7.16098	234.546	16.3147	20.0868	79.715	17.5246	62.7336	24922.2	0.565112	0.429512	0.111367	0.0866795	0.157573	0.0107835	0.722323	9.27306	0.0382906	0.27109	0.216818	0.208436	0.03776	0.808605	0.0275702	1.54215	0.177086	0.214496
C:\Chem32\1\DATA\Tatyana\Tatyana2015_2\Tatyana2015_2\045F2301.D	125.122	11	16.3023	13.2391	10.8191	4.60374	18.516	1.74087	58.6738	214.348	3.89479	40.5545	39.7752	31.9547	5.09208	50.2678	3.78484	312.486	31.8184	34.5099	2.72288	30.0124	2.82197	2.39334	171.917	2.99621	4.06012	7.15085	7.04517	5.5318	12512.2	0.130292	0.10581	0.0864686	0.0367941	0.147984	0.0139134	0.468933	1.71311	0.031128	0.32412	0.317892	0.255389	0.040697	0.401751	0.0302493	2.49745	0.254299	0.27581
C:\Chem32\1\DATA\Tatyana\Tatyana2015_2\Tatyana2015_2\043F2201.D	153.102	12	22.4898	18.0786	13.9768	6.22066	24.1474	3.38791	87.8023	310.03	4.34224	45.8549	44.2804	37.831	6.46091	75.1004	5.33119	366.03	36.2542	41.3269	4.4467	51.3297	4.74079	2.27625	206.562	4.52495	5.63821	13.2615	10.5513	9.28884	15310.2	0.146894	0.118082	0.0912909	0.0406308	0.157721	0.0221284	0.573489	2.02499	0.0283618	0.299506	0.289222	0.247097	0.0422	0.490525	0.0348212	2.39076	0.236798	0.269931
C:\Chem32\1\DATA\Tatyana\Tatyana2015_2\Tatyana2015_2\041F2101.D	131.549	13	26.5612	20.3594	10.6508	5.89684	16.8822	2.14966	68.8595	337.816	2.64222	34.2751	32.0269	26.8828	4.36537	72.843	2.79777	305.168	30.8041	32.5489	2.98062	42.9122	3.67244	2.43052	155.235	4.79766	5.2862	8.88765	7.63727	3.09718	13154.9	0.201911	0.154767	0.0809646	0.0448262	0.128334	0.0163411	0.523451	2.56799	0.0200855	0.26055	0.24346	0.204355	0.0331843	0.553732	0.0212679	2.31981	0.234165	0.247428
C:\Chem32\1\DATA\Tatyana\Tatyana2015_2\Tatyana2015_2\039F2001.D	136.105	14	19.6671	20.6029	10.157	6.27959	16.3092	2.88885	60.7068	40.9823	2.07638	31.5559	27.7076	24.9736	4.56797	58.974	3.87786	239.364	24.2411	24.6075	2.76546	39.1902	2.87704	1.96208	117.65	5.32297	7.45631	13.3434	6.01684	9.85371	13610.5	0.1445	0.151375	0.0746262	0.0461378	0.119828	0.0212252	0.446029	0.301108	0.0152557	0.23185	0.203575	0.183488	0.0335621	0.433298	0.0284916	1.75867	0.178105	0.180798
C:\Chem32\1\DATA\Tatyana\Tatyana2015_2\Tatyana2015_2\037F1901.D	152.802	15	15.89	17.4985	9.24497	5.2956	15.9059	2.41712	65.6874	43.4048	2.31908	30.6873	27.2026	25.3923	3.65525	65.3289	2.12145	250.51	27.1683	28.8203	3.40807	47.5213	2.62594	1.1846	120.161	4.208	6.39046	13.0038	6.92499	10.1799	15280.2	0.103991	0.114518	0.0605031	0.0346567	0.104095	0.0158187	0.429887	0.28406	0.015177	0.200831	0.178025	0.166178	0.0239216	0.427541	0.0138837	1.63944	0.177801	0.188612
C:\Chem32\1\DATA\Tatyana\Tatyana2015_2\Tatyana2015_2\035F1801.D	118.896	16	5.13892	4.21942	4.7274	1.93265	10.4597	1.37816	34.5687	35.6411	1.4206	25.4268	24.5933	22.8091	4.13856	36.2986	2.39573	219.525	24.973	29.8079	3.35035	24.6678	1.57125	0.83664	107.437	2.03147	2.0383	5.24083	5.66132	0.752633	11889.6	0.0432218	0.0354882	0.0397607	0.0162549	0.0879732	0.0115913	0.290746	0.299766	0.0119482	0.213857	0.206846	0.19184	0.0348081	0.305296	0.0201497	1.84636	0.21004	0.250705
C:\Chem32\1\DATA\Tatyana\Tatyana2015_2\Tatyana2015_2\033F1701.D	122.601	17	6.465	9.42099	11.1326	5.01006	48.1444	6.78393	92.6415	13.3642	1.69711	48.51	43.425	75.523	9.38008	52.7389	1.2669	319.994	18.1372	32.7785	4.13312	27.6243	2.54323	0.793205	70.6544	1.0188	1.47736	2.52845	3.6061	0.760721	12260.1	0.0527319	0.0768425	0.0908036	0.0408646	0.392691	0.0553332	0.755632	0.109005	0.0138425	0.395672	0.354197	0.616004	0.0765087	0.430165	0.0103335	2.61004	0.147937	0.267358
C:\Chem32\1\DATA\Tatyana\Tatyana2015_2\Tatyana2015_2\031F1601.D	126.124	18	5.89128	9.10593	9.9597	4.5284	43.3232	6.09333	87.0011	20.7638	1.34253	44.0009	40.8757	69.4933	8.76917	51.8379	1.0904	306.304	17.7061	32.6125	3.87552	26.7459	2.76457	0.771387	74.7212	1.05853	1.37654	2.60755	3.96612	0.628959	12612.4	0.0467101	0.0721981	0.0789674	0.0359043	0.343496	0.0483121	0.689804	0.164629	0.0106445	0.348869	0.324091	0.550991	0.069528	0.411007	0.00864546	2.42859	0.140386	0.258574
C:\Chem32\1\DATA\Tatyana\Tatyana2015_2\Tatyana2015_2\029F1501.D	116.603	19	5.95904	8.37089	10.213	4.74067	44.6727	6.07434	82.2179	12.1334	1.52969	44.7743	43.2124	76.2263	8.84102	49.3753	1.41948	312.559	21.7354	36.9469	4.60441	28.6434	3.22239	1.16038	71.0188	2.29954	2.85189	2.75261	3.0956	0.348222	11660.3	0.0511055	0.0717898	0.0875876	0.0406566	0.383119	0.0520943	0.705111	0.104057	0.0131189	0.383991	0.370596	0.653727	0.0758218	0.423449	0.0121736	2.68055	0.186406	0.316861
C:\Chem32\1\DATA\Tatyana\Tatyana2015_2\Tatyana2015_2\027F1401.D	119.999	20	6.07752	10.0558	10.3081	4.76402	47.442	6.68752	92.4743	14.7244	1.55171	44.1183	42.4119	76.3763	9.50921	54.1019	1.29568	306.614	17.5558	32.9068	3.77229	27.9512	2.56122	0.77992	66.1361	1.72667	2.09766	2.46812	3.44898	0.770464	11999.9	0.0506465	0.0837989	0.0859016	0.0397005	0.395354	0.0557299	0.770627	0.122705	0.012931	0.367656	0.353436	0.636476	0.0792442	0.450853	0.0107975	2.55514	0.1463	0.274226
C:\Chem32\1\DATA\Tatyana\Tatyana2015_2\Tatyana2015_2\025F1301.D	138.19	21	6.91664	9.24491	10.064	4.30295	46.7567	6.22184	93.5938	19.5437	1.28977	46.9599	39.7039	77.1076	8.94843	56.722	1.42447	309.443	18.3064	34.9566	3.5943	28.8489	2.80107	1.04193	69.7299	1.4074	1.88213	2.80487	3.15487	0.675826	13819	0.0500516	0.0668998	0.072827	0.0311378	0.33835	0.0450237	0.677282	0.141426	0.0093333	0.33982	0.287313	0.557981	0.0647544	0.410463	0.010308	2.23925	0.132472	0.25296
C:\Chem32\1\DATA\Tatyana\Tatyana2015_2\Tatyana2015_2\023F1201.D	130.089	22	6.08708	9.97655	8.94325	4.06197	43.9176	5.55143	99.6622	16.4129	1.299	44.0921	44.5763	79.0371	9.58406	72.8254	1.16508	327.329	19.0912	44.677	3.87624	36.3441	2.70881	0.796523	85.1874	1.31546	2.29905	3.42534	4.59176	0.396743	13008.9	0.0467915	0.07669	0.068747	0.0312245	0.337596	0.042674	0.766106	0.126166	0.00998543	0.338937	0.34266	0.60756	0.073673	0.559811	0.00895602	2.51619	0.146755	0.343434
C:\Chem32\1\DATA\Tatyana\Tatyana2015_2\Tatyana2015_2\021F1101.D	125.845	23	5.21237	10.5093	8.78525	5.01833	45.2504	5.28093	81.4554	17.4764	1.71052	42.0566	51.5806	85.1022	9.61038	60.074	1.58159	316.564	23.3925	45.0272	4.58496	34.8984	3.44425	0.535158	78.8162	0.710057	1.32566	4.2072	4.43857	0.370679	12584.5	0.0414191	0.0835101	0.0698103	0.0398772	0.359574	0.0419639	0.647269	0.138873	0.0135923	0.334194	0.409875	0.676248	0.076367	0.477366	0.0125678	2.51551	0.185884	0.3578
C:\Chem32\1\DATA\Tatyana\Tatyana2015_2\Tatyana2015_2\019F1001.D	130.737	24	6.60464	10.7439	10.9323	5.66683	55.9604	7.37168	90.3107	15.1985	1.6786	49.0811	49.5876	91.0744	10.4183	56.1286	1.47478	316.334	20.3034	39.5442	3.91084	30.5188	2.92449	0.785389	69.2413	1.75719	2.4004	2.83636	3.69385	0.408279	13073.7	0.0505183	0.0821789	0.08362	0.0433451	0.428036	0.0563854	0.690779	0.116252	0.0128395	0.375417	0.379291	0.69662	0.0796886	0.429323	0.0112804	2.41961	0.155299	0.30247
C:\Chem32\1\DATA\Tatyana\Tatyana2015_2\Tatyana2015_2\017F0901.D	140.251	25	8.41781	11.7509	11.1864	8.27216	44.5484	6.79075	85.4152	10.7206	1.85961	45.8865	37.5562	62.3849	6.6302	39.2339	1.08396	255.929	18.632	22.6244	4.44704	34.5216	2.64901	0.888024	67.5219	1.89079	1.72087	4.44327	5.65599	0.582186	14025.1	0.0600195	0.0837847	0.0797594	0.058981	0.317632	0.0484185	0.609015	0.0764387	0.0132591	0.327174	0.267778	0.444808	0.0472737	0.27974	0.00772871	1.82479	0.132848	0.161313
C:\Chem32\1\DATA\Tatyana\Tatyana2015_2\Tatyana2015_2\015F0801.D	146.387	26	7.73904	11.314	11.2244	8.60718	44.4171	6.12097	78.8929	11.938	2.19257	45.7064	43.5597	67.9124	7.09525	38.2137	1.41523	277.928	21.3664	27.6267	4.58425	30.2247	2.50692	0.484612	67.1559	0.55039	0.801304	3.61586	4.67242	0.582201	14638.7	0.052867	0.0772884	0.0766764	0.0587975	0.303423	0.0418136	0.538934	0.0815509	0.0149779	0.31223	0.297566	0.463924	0.0484692	0.261046	0.00966771	1.89859	0.145959	0.188724
C:\Chem32\1\DATA\Tatyana\Tatyana2015_2\Tatyana2015_2\013F0701.D	117.601	27	6.30925	8.84292	8.21556	6.31291	32.8323	4.51642	64.0567	9.33348	1.48875	34.5313	30.2472	48.1701	4.60069	30.3509	0.885954	199.911	14.3444	19.0714	2.94783	21.7966	1.93317	0.581744	47.6393	1.27197	1.40279	2.33243	3.0348	0.335879	11760.1	0.0536496	0.0751941	0.0698595	0.0536807	0.279183	0.0384045	0.544695	0.0793655	0.0126593	0.293631	0.257202	0.409605	0.0391211	0.258083	0.00753354	1.6999	0.121975	0.16217
C:\Chem32\1\DATA\Tatyana\Tatyana2015_2\Tatyana2015_2\011F0601.D	130.073	28	7.07251	9.92561	10.0032	7.15703	40.2995	5.80312	72.0615	9.35717	1.73523	38.8711	31.5628	53.4935	4.98051	31.377	0.877943	214.71	14.467	18.1696	3.22781	22.9233	2.04305	0.560708	48.6302	0.440374	0.616188	2.49835	3.3831	0.38667	13007.3	0.0543732	0.0763078	0.0769045	0.055023	0.309821	0.0446142	0.554007	0.0719376	0.0133404	0.29884	0.242654	0.411257	0.03829	0.241225	0.0067496	1.65069	0.111221	0.139687
C:\Chem32\1\DATA\Tatyana\Tatyana2015_2\Tatyana2015_2\009F0501.D	109.555	29	6.28225	8.01236	6.95529	4.75788	23.2705	2.96093	63.2435	10.9327	1.44491	31.8446	29.2856	39.2884	3.77686	34.0918	0.9802	218.175	15.2649	17.6398	2.91268	25.7101	2.20592	0.517776	53.616	1.6354	1.54494	3.17326	3.08866	0.557361	10955.5	0.0573433	0.0731355	0.0634867	0.0434291	0.212409	0.0270268	0.577276	0.099792	0.0131889	0.290672	0.267314	0.358618	0.0344746	0.311184	0.0089471	1.99146	0.139336	0.161013
C:\Chem32\1\DATA\Tatyana\Tatyana2015_2\Tatyana2015_2\007F0401.D	129.043	30	7.05422	9.22696	8.08719	5.17352	25.2286	3.26606	71.3419	11.4089	1.7243	36.4776	32.4446	41.8689	3.88489	37.9409	1.15806	249.389	15.9741	17.4645	2.82307	29.0762	2.24285	0.429816	61.7408	0.455947	0.769874	3.37723	3.91952	0.54199	12904.3	0.0546657	0.071503	0.0626705	0.0400915	0.195506	0.0253099	0.552854	0.0884119	0.0133622	0.282678	0.251425	0.324457	0.0301054	0.294017	0.00897419	1.9326	0.123789	0.135339
C:\Chem32\1\DATA\Tatyana\Tatyana2015_2\Tatyana2015_2\005F0301.D	132.651	31	7.69832	8.87154	9.00703	5.65592	27.3982	3.61122	76.6078	11.7398	1.77091	40.5612	33.7018	45.9015	4.17605	39.5966	1.52753	268.151	21.1752	22.1119	3.48366	32.9247	2.6569	0.454947	67.5067	0.810194	0.895992	3.82716	4.23413	0.53609	13265.1	0.0580342	0.0668786	0.0679	0.0426375	0.206543	0.0272234	0.577512	0.0885015	0.0133501	0.305773	0.254063	0.346031	0.0314814	0.298501	0.0115154	2.02147	0.159631	0.166692
C:\Chem32\1\DATA\Tatyana\Tatyana2015_2\Tatyana2015_2\003F0201.D	113.261	32	10.5413	10.6034	8.62897	5.3561	26.0195	3.35156	73.3483	45.9258	1.70608	35.6436	28.8356	42.0603	3.998	39.5012	1.26112	229.451	18.1674	19.258	3.42938	32.1033	2.4502	0.350752	51.1351	0.544742	0.89296	4.29254	2.73321	1.03024	11326.1	0.0930711	0.0936188	0.0761865	0.0472898	0.22973	0.0295914	0.647604	0.405486	0.0150633	0.314703	0.254594	0.371357	0.035299	0.348762	0.0111346	2.02586	0.160403	0.170032
C:\Chem32\1\DATA\Tatyana\Tatyana2015_2\Tatyana2015_2\062B3101.D	107.998	33	6.02068	3.99944	8.30424	3.53719	27.0494	3.71052	59.197	8.51137	2.58602	34.7238	49.9589	46.0794	8.72299	39.192	3.11496	286.287	39.6583	62.6738	3.97651	25.96	1.16368	2.68984	225.954	4.11879	4.5826	4.8877	14.1717	0.943804	10799.8	0.0557479	0.0370325	0.0768924	0.0327523	0.250462	0.0343573	0.54813	0.0788104	0.023945	0.321522	0.46259	0.426668	0.0807698	0.362895	0.0288427	2.65085	0.367213	0.580323
C:\Chem32\1\DATA\Tatyana\Tatyana2015_2\Tatyana2015_2\060B3001.D	112.053	34	5.05517	2.89	6.36702	2.57906	20.3899	2.29466	43.2374	4.6496	2.86608	26.9065	39.178	36.0262	6.81035	30.0586	2.53938	225.785	32.5323	51.4358	3.2513	20.4284	0.784131	2.40951	188.385	2.50319	3.93325	4.04756	11.9444	0.895423	11205.3	0.0451142	0.0257914	0.0568216	0.0230165	0.181967	0.0204784	0.385867	0.0414948	0.025578	0.240123	0.349639	0.321511	0.0607781	0.268254	0.0226624	2.01498	0.29033	0.459032
C:\Chem32\1\DATA\Tatyana\Tatyana2015_2\Tatyana2015_2\058B2901.D	169.037	35	7.63361	5.23711	7.33684	2.63275	19.7388	2.50925	77.17	8.56161	1.80804	34.469	35.256	34.327	7.12061	73.0277	2.38056	308.57	32.8269	47.0825	4.07716	54.8116	1.58817	1.92866	222.623	2.26385	4.01667	9.17493	21.4605	1.39004	16903.7	0.0451594	0.030982	0.0434037	0.015575	0.116772	0.0148444	0.456527	0.0506492	0.0106961	0.203914	0.208569	0.203074	0.0421245	0.432022	0.014083	1.82545	0.194199	0.278533
C:\Chem32\1\DATA\Tatyana\Tatyana2015_2\Tatyana2015_2\056B2801.D	104.82	36	6.91634	4.02676	7.94108	3.15938	23.724	2.35473	59.8193	6.53555	3.12962	31.896	45.9404	40.146	6.33512	42.6971	2.84695	272.082	38.2143	57.4957	4.13706	27.6592	1.2606	2.58812	225.09	2.76754	4.49438	4.72489	13.2906	0.898304	10482	0.065983	0.0384159	0.0757593	0.0301411	0.226331	0.0224645	0.570686	0.0623502	0.0298571	0.304293	0.438279	0.383	0.0604382	0.407337	0.0271604	2.59571	0.364571	0.548518
C:\Chem32\1\DATA\Tatyana\Tatyana2015_2\Tatyana2015_2\054B2701.D	105.769	37	6.21555	3.46637	5.71833	1.94991	16.4791	1.83351	54.1219	5.55482	1.37648	22.3317	27.9063	25.5859	4.31368	45.4249	1.87339	206.723	27.989	39.5676	3.12923	34.6417	0.980753	1.77174	181.618	2.50478	3.71894	6.11968	14.7628	1.03074	10576.9	0.0587651	0.0327729	0.0540641	0.0184355	0.155802	0.017335	0.511697	0.0525182	0.013014	0.211135	0.263841	0.241903	0.0407838	0.429471	0.017712	1.95447	0.264623	0.374093
C:\Chem32\1\DATA\Tatyana\Tatyana2015_2\Tatyana2015_2\052B2601.D	119.565	38	6.52496	4.14676	7.23522	2.90487	21.6362	2.36912	56.605	11.5734	1.921	28.5605	36.6962	32.2758	5.0191	43.5261	2.35895	250.115	32.2214	44.7988	2.96521	29.4295	0.778504	2.02585	201.817	2.5255	3.81954	5.02381	14.5865	1.01429	11956.5	0.0545726	0.0346821	0.0605129	0.0242953	0.180957	0.0198146	0.473425	0.0967958	0.0160666	0.23887	0.306914	0.269944	0.0419781	0.364038	0.0197295	2.09188	0.269489	0.374682
C:\Chem32\1\DATA\Tatyana\Tatyana2015_2\Tatyana2015_2\050B2501.D	124.771	39	5.60709	4.89042	7.37505	4.35647	20.8593	1.44194	53.3429	10.3383	3.23465	31.0601	58.3833	39.0116	5.29448	62.5971	6.27031	396.17	83.5815	87.4125	5.32926	45.2902	2.07609	5.57285	358.595	6.15933	6.96412	5.46482	18.9635	1.14252	12477.1	0.044939	0.0391951	0.0591087	0.0349157	0.16718	0.0115567	0.427527	0.0828579	0.0259247	0.248937	0.467924	0.312665	0.0424336	0.501696	0.0502546	3.17518	0.66988	0.700584
C:\Chem32\1\DATA\Tatyana\Tatyana2015_2\Tatyana2015_2\048B2401.D	129.837	40	6.88594	5.92143	9.05354	5.27526	24.9138	1.84832	60.9444	13.3269	4.55229	34.8706	65.2259	45.8103	6.42036	60.4896	6.36916	435.527	86.235	94.7243	6.1366	42.9592	2.22283	5.61275	383.724	6.18567	7.49439	5.59379	19.6572	1.28875	12983.7	0.0530351	0.0456065	0.0697299	0.0406298	0.191885	0.0142356	0.46939	0.102643	0.0350615	0.268571	0.502367	0.352829	0.0494493	0.465888	0.049055	3.35441	0.664177	0.729561
C:\Chem32\1\DATA\Tatyana\Tatyana2015_2\Tatyana2015_2\046B2301.D	122.759	41	6.21169	5.52795	7.21341	4.55377	21.5206	1.53672	53.9039	11.1253	3.48746	28.4368	58.4465	40.2574	5.22312	51.5896	5.94073	352.109	71.0334	77.5448	4.58309	40.7343	2.32284	5.26914	311.56	5.17749	6.34021	6.88572	19.4119	1.34175	12275.9	0.0506009	0.0450311	0.058761	0.0370954	0.175309	0.0125182	0.439105	0.0906273	0.0284091	0.231649	0.476109	0.327939	0.042548	0.420253	0.0483936	2.8683	0.578643	0.631686
C:\Chem32\1\DATA\Tatyana\Tatyana2015_2\Tatyana2015_2\044B2201.D	159.297	42	8.82336	6.19316	7.024	3.23993	20.3806	1.60321	74.2485	10.4833	2.0436	27.7463	44.3006	33.6215	5.3172	69.238	2.8579	315.838	45.6937	61.694	4.4491	55.0885	1.66243	2.45807	298.438	3.78851	5.33049	10.2095	25.327	1.74194	15929.7	0.0553894	0.038878	0.0440937	0.0203389	0.127941	0.0100642	0.466101	0.0658097	0.0128288	0.17418	0.278101	0.211062	0.0333791	0.434647	0.0179407	1.9827	0.286846	0.387289
C:\Chem32\1\DATA\Tatyana\Tatyana2015_2\Tatyana2015_2\042B2101.D	142.457	43	8.67309	5.9108	6.86338	3.42691	19.2222	1.72286	61.081	9.53143	2.00578	25.3414	37.3177	29.352	4.21086	43.6279	2.04486	244.401	32.1883	43.9779	3.04457	34.8621	1.0663	1.71951	222.222	2.8266	3.96126	7.53766	19.0003	1.58039	14245.7	0.0608823	0.0414919	0.0481787	0.0240558	0.134933	0.0120939	0.428769	0.0669076	0.0140799	0.177889	0.261958	0.206041	0.0295589	0.306254	0.0143543	1.71562	0.225952	0.308711
C:\Chem32\1\DATA\Tatyana\Tatyana2015_2\Tatyana2015_2\040B2001.D	134.839	44	7.39387	4.36424	6.33532	2.88831	17.8772	1.3105	54.7756	8.02863	1.70301	23.312	38.6029	29.3452	4.50573	52.1968	2.36872	257.621	40.1059	58.0283	3.73542	41.6088	1.28834	2.30995	257.923	3.27364	5.17462	8.62577	20.0487	1.49447	13483.9	0.0548347	0.0323662	0.0469842	0.0214204	0.132581	0.00971898	0.406229	0.0595422	0.0126299	0.172887	0.286288	0.217631	0.0334156	0.387104	0.017567	1.91058	0.297435	0.430352
C:\Chem32\1\DATA\Tatyana\Tatyana2015_2\Tatyana2015_2\038B1901.D	141.858	45	72.0715	27.0008	18.3436	19.3182	142.234	11.4298	56.9993	27.2789	2.93942	61.5549	44.021	76.1964	6.18947	45.5308	2.37213	190.384	11.3816	31.6199	1.70132	35.4129	1.80955	1.30985	84.055	5.67386	8.06083	18.3913	17.5971	24.6703	14185.8	0.508053	0.190337	0.129309	0.136179	1.00265	0.0805719	0.401805	0.192297	0.0207208	0.433918	0.310317	0.53713	0.0436314	0.32096	0.0167218	1.34207	0.080232	0.222898
C:\Chem32\1\DATA\Tatyana\Tatyana2015_2\Tatyana2015_2\036B1801.D	163.076	46	81.5387	31.9374	16.2624	23.3132	149.106	13.3679	61.8021	34.8501	3.36003	47.6781	42.2091	78.8862	6.67816	51.0796	4.69482	144.601	11.0739	31.4056	3.09205	40.5746	2.00001	3.26195	73.7384	7.83367	8.79315	21.3769	16.1806	24.8116	16307.6	0.500004	0.195843	0.0997228	0.142959	0.914332	0.0819731	0.378977	0.213705	0.020604	0.292367	0.258831	0.483739	0.0409512	0.313226	0.0287891	0.886711	0.0679063	0.192582
C:\Chem32\1\DATA\Tatyana\Tatyana2015_2\Tatyana2015_2\034B1701.D	188.833	47	95.0813	36.261	21.8191	27.4975	219.583	18.863	73.2777	41.283	4.58199	70.2926	58.9526	116.571	8.69239	60.5486	4.66056	204.327	13.0622	37.3435	3.99336	45.0352	2.54569	3.25009	104.095	5.92937	11.7222	25.399	22.4374	29.1342	18883.3	0.50352	0.192027	0.115547	0.145618	1.16284	0.0998922	0.388055	0.218621	0.0242647	0.372247	0.312194	0.61732	0.0460321	0.320646	0.0246808	1.08205	0.0691733	0.197759
C:\Chem32\1\DATA\Tatyana\Tatyana2015_2\Tatyana2015_2\032B1601.D	162.487	48	75.7729	28.0327	10.247	11.5968	84.2391	8.20738	53.7483	35.9411	2.04746	34.6124	29.3939	69.7005	6.13261	49.5287	2.98056	103.689	9.4956	36.5852	2.50605	39.3535	1.98551	0.717427	49.8453	2.49156	8.63268	21.292	9.32473	14.3764	16248.7	0.466332	0.172522	0.0630635	0.0713705	0.518436	0.050511	0.330785	0.221194	0.0126007	0.213016	0.1809	0.42896	0.0377421	0.304816	0.0183433	0.638135	0.0584391	0.225157
C:\Chem32\1\DATA\Tatyana\Tatyana2015_2\Tatyana2015_2\030B1501.D	154.205	49	74.9327	28.5803	10.3675	16.4237	110.81	10.9645	57.9391	36.7459	2.43227	36.7675	40.7409	88.1797	7.68057	50.2876	2.79211	111.34	10.422	43.0949	1.39935	40.2707	2.75589	2.11632	68.5682	2.60475	9.09831	20.4178	17.3705	22.8843	15420.5	0.48593	0.18534	0.0672319	0.106506	0.71859	0.0711036	0.375729	0.238293	0.015773	0.238433	0.2642	0.571836	0.0498077	0.326109	0.0181065	0.722025	0.0675854	0.279466
C:\Chem32\1\DATA\Tatyana\Tatyana2015_2\Tatyana2015_2\028B1401.D	150.554	50	78.1403	29.2627	10.0528	13.6678	86.4471	8.388	55.5516	33.9635	2.40031	37.61	38.373	72.8255	6.76614	50.0398	1.53019	126.677	12.8384	43.0145	1.30109	39.2536	1.94185	2.52867	65.8274	2.96351	9.15991	22.1061	12.8875	25.3406	15055.4	0.519018	0.194366	0.0667721	0.0907835	0.574192	0.0557141	0.368981	0.22559	0.0159431	0.249811	0.254878	0.483716	0.0449416	0.33237	0.0101637	0.841404	0.0852746	0.285708
C:\Chem32\1\DATA\Tatyana\Tatyana2015_2\Tatyana2015_2\026B1301.D	160.801	51	73.1889	26.5544	5.46026	4.76497	20.0538	3.78798	43.8527	36.9249	1.48905	16.3501	24.4694	34.944	5.54197	65.5773	1.14757	109.344	37.4903	61.9316	4.5227	67.9854	2.22361	3.62587	140.626	7.01543	13.6301	26.73	20.4821	25.2014	16080.1	0.455153	0.165138	0.0339567	0.0296327	0.124712	0.023557	0.272715	0.229632	0.00926022	0.101679	0.152172	0.217312	0.0344648	0.407817	0.00713661	0.679997	0.233148	0.385145
C:\Chem32\1\DATA\Tatyana\Tatyana2015_2\Tatyana2015_2\024B1201.D	161.497	52	71.4651	26.0946	4.93474	3.91627	17.7481	3.01046	43.3264	34.2404	0.538201	14.3626	26.7243	28.7833	3.86753	62.9515	1.68941	132.257	54.0954	84.6595	6.88438	81.2638	2.22253	4.29107	185.018	9.26846	16.803	30.8767	25.8406	24.834	16149.7	0.442517	0.16158	0.0305563	0.0242499	0.109897	0.018641	0.26828	0.212019	0.00333258	0.0889345	0.165479	0.178228	0.023948	0.3898	0.0104609	0.818948	0.334962	0.524218
C:\Chem32\1\DATA\Tatyana\Tatyana2015_2\Tatyana2015_2\022B1101.D	149.067	53	68.8557	24.7121	4.73207	3.99763	13.652	2.43232	38.619	32.0109	1.14206	14.7525	22.1918	22.0312	4.01006	66.6986	1.35322	116.258	54.2403	71.2852	3.81272	74.7041	1.7624	4.24727	184.462	10.3498	15.9906	29.6135	25.2159	22.7937	14906.7	0.461911	0.165779	0.0317446	0.0268177	0.0915826	0.016317	0.259072	0.214742	0.00766136	0.0989658	0.148871	0.147794	0.0269011	0.44744	0.00907791	0.779906	0.363865	0.478209
C:\Chem32\1\DATA\Tatyana\Tatyana2015_2\Tatyana2015_2\020B1001.D	169.636	54	70.6449	25.954	4.45918	3.93544	12.6763	2.6908	44.773	38.972	1.72336	16.4552	21.5381	20.2315	5.36422	73.4729	5.19773	104.1	55.7345	84.432	9.49641	106.706	6.15343	3.3611	173.752	10.2791	17.2335	36.7763	25.1889	13.9375	16963.6	0.416449	0.152998	0.0262867	0.0231993	0.0747262	0.0158622	0.263935	0.229738	0.0101592	0.0970027	0.126966	0.119264	0.0316219	0.43312	0.0306404	0.613663	0.328553	0.497723
C:\Chem32\1\DATA\Tatyana\Tatyana2015_2\Tatyana2015_2\018B0901.D	191.892	55	88.8348	31.7353	4.78794	4.65736	14.5468	1.77333	45.0854	43.5025	0.808052	15.2971	16.6461	16.9667	3.32884	72.1178	1.99581	76.016	34.2558	61.1032	5.31531	85.2767	3.61601	1.79676	102.313	8.10777	13.233	30.0049	15.3969	31.1621	19189.2	0.462941	0.165381	0.0249512	0.0242708	0.075807	0.00924131	0.234952	0.226703	0.00421097	0.0797173	0.0867475	0.0884181	0.0173475	0.375825	0.0104007	0.396139	0.178516	0.318425
C:\Chem32\1\DATA\Tatyana\Tatyana2015_2\Tatyana2015_2\016B0801.D	145.659	56	70.381	26.5055	4.45039	4.25634	34.085	5.27409	49.8992	32.9806	1.17723	16.8307	38.5954	52.2302	4.92479	61.3875	2.82354	126.067	30.0676	50.9802	4.24556	63.9085	1.65912	3.10961	121.057	5.953	14.3831	25.994	23.3263	22.5764	14565.9	0.483191	0.18197	0.0305536	0.0292213	0.234006	0.0362086	0.342577	0.226424	0.00808209	0.115549	0.264972	0.35858	0.0338105	0.421448	0.0193846	0.865497	0.206425	0.349998
C:\Chem32\1\DATA\Tatyana\Tatyana2015_2\Tatyana2015_2\014B0701.D	154.857	57	77.5739	27.1593	5.32585	4.44908	18.9705	3.59577	43.6756	35.9855	1.24933	17.1075	29.1102	26.7756	4.13243	64.4423	3.26503	133.958	43.5342	54.7049	2.96093	72.8905	1.694	4.42239	177.355	10.7635	15.2466	31.4026	25.1719	26.123	15485.7	0.50094	0.175383	0.0343921	0.0287303	0.122503	0.02322	0.282039	0.232379	0.00806766	0.110473	0.187981	0.172906	0.0266855	0.416141	0.0210842	0.865043	0.281126	0.353261
C:\Chem32\1\DATA\Tatyana\Tatyana2015_2\Tatyana2015_2\012B0601.D	144.181	58	73.3408	25.2953	4.86507	4.45042	18.4624	3.68611	43.95	33.95	1.33927	16.9213	34.0898	29.8023	4.94604	64.3558	3.00882	134.481	51.9448	66.412	5.6438	79.3896	2.78154	4.58193	180.695	9.51972	15.802	31.7777	26.2822	13.0599	14418.1	0.508672	0.175441	0.0337428	0.0308669	0.12805	0.0255659	0.304826	0.235468	0.00928881	0.117362	0.236438	0.206701	0.0343044	0.446355	0.0208684	0.932722	0.360276	0.460616
C:\Chem32\1\DATA\Tatyana\Tatyana2015_2\Tatyana2015_2\010B0501.D	144.079	59	73.1654	25.6221	4.29385	4.23854	21.6709	3.49161	48.4428	33.3975	1.48607	16.1919	32.038	29.2745	3.51916	58.4683	1.86248	120.277	29.6938	43.2748	4.21546	66.9357	3.10219	4.09126	124.355	5.82744	11.8075	27.9082	17.7002	13.1384	14407.9	0.507813	0.177833	0.0298019	0.029418	0.15041	0.0242339	0.336223	0.231799	0.0103143	0.112382	0.222363	0.203183	0.0244251	0.405806	0.0129267	0.834794	0.206093	0.300353
C:\Chem32\1\DATA\Tatyana\Tatyana2015_2\Tatyana2015_2\008B0401.D	158.785	60	78.6356	27.7442	5.04469	4.6778	21.2066	4.08305	52.3597	37.7379	1.45428	15.8692	30.967	32.3549	4.44525	66.9187	2.91513	115.283	36.41	60.5945	5.21642	80.3894	2.15755	4.26167	143.213	7.26621	14.9415	34.9401	23.1755	24.4596	15878.5	0.495234	0.174728	0.0317707	0.02946	0.133556	0.0257144	0.329753	0.237667	0.00915881	0.0999416	0.195025	0.203766	0.0279955	0.421443	0.018359	0.726033	0.229304	0.381614
C:\Chem32\1\DATA\Tatyana\Tatyana2015_2\Tatyana2015_2\006B0301.D	160.408	61	79.3317	27.9061	4.79898	4.72367	22.7552	3.99588	51.7924	39.6164	1.60475	17.4551	28.3971	31.7688	4.00909	64.0231	1.26032	107.419	32.4925	52.7905	4.23195	75.904	2.42614	4.32567	142.241	8.12609	15.0131	33.6524	22.2272	11.1057	16040.8	0.494561	0.173969	0.0299173	0.0294478	0.141858	0.0249107	0.322878	0.246972	0.0100042	0.108817	0.17703	0.19805	0.024993	0.399126	0.00785694	0.66966	0.202561	0.329101
[truncated: 10 more columns]
